# Supplementary material for: Both conventionally and organically fertilized tomatoes maintain fruit quality through uncontrolled green peach aphid infestation, with a transcriptional shift towards catabolism
Source: PLoS One. 2026 May 13;21(5):e0339753. doi: 10.1371/journal.pone.0339753 (PMC13170962; doi:10.1371/journal.pone.0339753)
Supplement: S1 Table — (XLSX) [file pone.0339753.s001.xlsx]

## Sheet: TableS1
GO.ID	Term	Annotated	Significant	Expected	classicFisher	classicFisher_clean	logP	RichFactor	ShortTerm
GO:0007275	multicellular organism development	6041	1547	1237.28	2.7e-28	2.7e-28	27.5686	0.256083	multicellular organism development
GO:0071840	cellular component organization or bioge...	7201	1794	1474.86	5.2e-27	5.2e-27	26.284	0.249132	cellular component organization or bioge...
GO:0048856	anatomical structure development	10337	2439	2117.15	2.1e-23	2.1e-23	22.6778	0.235949	anatomical structure development
GO:0016043	cellular component organization	5871	1458	1202.46	2.5e-20	2.5e-20	19.6021	0.248339	cellular component organization
GO:0048731	system development	3080	819	630.82	2.5e-18	2.5e-18	17.6021	0.265909	system development
GO:0032502	developmental process	11402	2608	2335.28	6.5e-17	6.5e-17	16.1871	0.228732	developmental process
GO:0006996	organelle organization	3749	960	767.84	1.6e-16	1.6e-16	15.7959	0.256068	organelle organization
GO:0044281	small molecule metabolic process	2237	612	458.17	2.3e-16	2.3e-16	15.6383	0.273581	small molecule metabolic process
GO:0051641	cellular localization	965	299	197.64	3.1e-15	3.1e-15	14.5086	0.309845	cellular localization
GO:0051179	localization	3913	983	801.43	1.5e-14	1.5e-14	13.8239	0.251214	localization
GO:0043436	oxoacid metabolic process	954	293	195.39	2.0e-14	2e-14	13.699	0.307128	oxoacid metabolic process
GO:0051649	establishment of localization in cell	700	228	143.37	2.2e-14	2.2e-14	13.6576	0.325714	establishment of localization in cell
GO:0019752	carboxylic acid metabolic process	875	272	179.21	3.8e-14	3.8e-14	13.4202	0.310857	carboxylic acid metabolic process
GO:0006082	organic acid metabolic process	1058	312	216.69	8.5e-13	8.5e-13	12.0706	0.294896	organic acid metabolic process
GO:0051234	establishment of localization	3362	845	688.58	1.6e-12	1.6e-12	11.7959	0.251338	establishment of localization
GO:0010033	response to organic substance	3191	805	653.56	2.7e-12	2.7e-12	11.5686	0.252272	response to organic substance
GO:0046907	intracellular transport	574	187	117.56	4.7e-12	4.7e-12	11.3279	0.325784	intracellular transport
GO:0006793	phosphorus metabolic process	1857	498	380.34	6.4e-12	6.4e-12	11.1938	0.268174	phosphorus metabolic process
GO:0015979	photosynthesis	185	78	37.89	1.6e-11	1.6e-11	10.7959	0.421622	photosynthesis
GO:0009719	response to endogenous stimulus	1282	360	262.57	1.7e-11	1.7e-11	10.7696	0.280811	response to endogenous stimulus
GO:0006796	phosphate-containing compound metabolic ...	1795	479	367.64	3.7e-11	3.7e-11	10.4318	0.266852	phosphate-containing compound metabolic ...
GO:0009725	response to hormone	1129	321	231.23	4.9e-11	4.9e-11	10.3098	0.284322	response to hormone
GO:0006810	transport	3120	774	639.02	2.6e-10	2.6e-10	9.58503	0.248077	transport
GO:1901700	response to oxygen-containing compound	1616	428	330.98	1.3e-09	1.3e-09	8.88606	0.264851	response to oxygen-containing compound
GO:0061458	reproductive system development	1020	287	208.91	1.7e-09	1.7e-09	8.76955	0.281373	reproductive system development
GO:0048608	reproductive structure development	960	272	196.62	2.2e-09	2.2e-09	8.65758	0.283333	reproductive structure development
GO:0033036	macromolecule localization	656	197	134.36	3.0e-09	3e-09	8.52288	0.300305	macromolecule localization
GO:0005975	carbohydrate metabolic process	723	212	148.08	6.8e-09	6.8e-09	8.16749	0.293223	carbohydrate metabolic process
GO:0019684	photosynthesis, light reaction	146	60	29.9	1.1e-08	1.1e-08	7.95861	0.410959	photosynthesis, light reaction
GO:1901135	carbohydrate derivative metabolic proces...	619	185	126.78	1.3e-08	1.3e-08	7.88606	0.298869	carbohydrate derivative metabolic proces...
GO:0009791	post-embryonic development	1890	484	387.1	1.4e-08	1.4e-08	7.85387	0.256085	post-embryonic development
GO:0016310	phosphorylation	983	273	201.33	1.6e-08	1.6e-08	7.79588	0.277721	phosphorylation
GO:0009628	response to abiotic stimulus	3001	731	614.64	2.4e-08	2.4e-08	7.61979	0.243585	response to abiotic stimulus
GO:0006468	protein phosphorylation	802	228	164.26	3.2e-08	3.2e-08	7.49485	0.284289	protein phosphorylation
GO:0044283	small molecule biosynthetic process	463	144	94.83	3.7e-08	3.7e-08	7.4318	0.311015	small molecule biosynthetic process
GO:0099402	plant organ development	1015	277	207.89	7.1e-08	7.1e-08	7.14874	0.272906	plant organ development
GO:0071702	organic substance transport	1207	320	247.21	1.5e-07	1.5e-07	6.82391	0.26512	organic substance transport
GO:0043412	macromolecule modification	3411	811	698.62	2.9e-07	2.9e-07	6.5376	0.23776	macromolecule modification
GO:0032501	multicellular organismal process	10019	2209	2052.02	5.8e-07	5.8e-07	6.23657	0.220481	multicellular organismal process
GO:0006091	generation of precursor metabolites and ...	427	130	87.46	6.2e-07	6.2e-07	6.20761	0.30445	generation of precursor metabolites and ...
GO:0071705	nitrogen compound transport	724	202	148.28	8.2e-07	8.2e-07	6.08619	0.279006	nitrogen compound transport
GO:0016192	vesicle-mediated transport	294	94	60.22	2.2e-06	2.2e-06	5.65758	0.319728	vesicle-mediated transport
GO:0006281	DNA repair	181	64	37.07	2.3e-06	2.3e-06	5.63827	0.353591	DNA repair
GO:0044085	cellular component biogenesis	1211	313	248.03	2.4e-06	2.4e-06	5.61979	0.258464	cellular component biogenesis
GO:0071554	cell wall organization or biogenesis	532	153	108.96	2.8e-06	2.8e-06	5.55284	0.287594	cell wall organization or biogenesis
GO:0034220	monoatomic ion transmembrane transport	993	262	203.38	3.0e-06	3e-06	5.52288	0.263847	monoatomic ion transmembrane transport
GO:0006520	amino acid metabolic process	224	75	45.88	3.5e-06	3.5e-06	5.45593	0.334821	amino acid metabolic process
GO:0016051	carbohydrate biosynthetic process	404	121	82.74	3.6e-06	3.6e-06	5.4437	0.299505	carbohydrate biosynthetic process
GO:0071897	DNA biosynthetic process	54	26	11.06	5.0e-06	5e-06	5.30103	0.481481	DNA biosynthetic process
GO:0036211	protein modification process	2542	608	520.63	5.1e-06	5.1e-06	5.29243	0.239182	protein modification process
GO:1901564	organonitrogen compound metabolic proces...	6947	1551	1422.84	6.1e-06	6.1e-06	5.21467	0.223262	organonitrogen compound metabolic proces...
GO:0006974	DNA damage response	224	74	45.88	7.1e-06	7.1e-06	5.14874	0.330357	DNA damage response
GO:0003006	developmental process involved in reprod...	1615	401	330.77	7.1e-06	7.1e-06	5.14874	0.248297	developmental process involved in reprod...
GO:0009451	RNA modification	295	92	60.42	8.8e-06	8.8e-06	5.05552	0.311864	RNA modification
GO:0008104	protein localization	464	134	95.03	9.0e-06	9e-06	5.04576	0.288793	protein localization
GO:0032787	monocarboxylic acid metabolic process	268	85	54.89	9.3e-06	9.3e-06	5.03152	0.317164	monocarboxylic acid metabolic process
GO:0009657	plastid organization	355	107	72.71	9.5e-06	9.5e-06	5.02228	0.301408	plastid organization
GO:0034660	ncRNA metabolic process	281	88	57.55	1.1e-05	1.1e-05	4.95861	0.313167	ncRNA metabolic process
GO:0000271	polysaccharide biosynthetic process	297	92	60.83	1.2e-05	1.2e-05	4.92082	0.309764	polysaccharide biosynthetic process
GO:0010228	vegetative to reproductive phase transit...	66	29	13.52	1.4e-05	1.4e-05	4.85387	0.439394	vegetative to reproductive phase transit...
GO:0070727	cellular macromolecule localization	474	135	97.08	1.8e-05	1.8e-05	4.74473	0.28481	cellular macromolecule localization
GO:0005976	polysaccharide metabolic process	488	138	99.95	2.1e-05	2.1e-05	4.67778	0.282787	polysaccharide metabolic process
GO:0042546	cell wall biogenesis	297	91	60.83	2.1e-05	2.1e-05	4.67778	0.306397	cell wall biogenesis
GO:0006260	DNA replication	31	17	6.35	2.6e-05	2.6e-05	4.58503	0.548387	DNA replication
GO:0006261	DNA-templated DNA replication	23	14	4.71	2.8e-05	2.8e-05	4.55284	0.608696	DNA-templated DNA replication
GO:0009058	biosynthetic process	11039	2393	2260.93	2.9e-05	2.9e-05	4.5376	0.216777	biosynthetic process
GO:0016053	organic acid biosynthetic process	225	72	46.08	3.1e-05	3.1e-05	4.50864	0.32	organic acid biosynthetic process
GO:0007165	signal transduction	721	191	147.67	5.0e-05	5e-05	4.30103	0.26491	signal transduction
GO:0009100	glycoprotein metabolic process	105	39	21.51	6.0e-05	6e-05	4.22185	0.371429	glycoprotein metabolic process
GO:0048367	shoot system development	596	161	122.07	6.6e-05	6.6e-05	4.18046	0.270134	shoot system development
GO:0007010	cytoskeleton organization	177	58	36.25	8.4e-05	8.4e-05	4.07572	0.327684	cytoskeleton organization
GO:0046394	carboxylic acid biosynthetic process	177	58	36.25	8.4e-05	8.4e-05	4.07572	0.327684	carboxylic acid biosynthetic process
GO:0046395	carboxylic acid catabolic process	55	24	11.26	8.6e-05	8.6e-05	4.0655	0.436364	carboxylic acid catabolic process
GO:0000959	mitochondrial RNA metabolic process	181	59	37.07	8.7e-05	8.7e-05	4.06048	0.325967	mitochondrial RNA metabolic process
GO:0016054	organic acid catabolic process	65	27	13.31	9.0e-05	9e-05	4.04576	0.415385	organic acid catabolic process
GO:0023052	signaling	830	214	169.99	0.00011	0.00011	3.95861	0.257831	signaling
GO:1901137	carbohydrate derivative biosynthetic pro...	373	106	76.4	0.00015	0.00015	3.82391	0.284182	carbohydrate derivative biosynthetic pro...
GO:0044038	cell wall macromolecule biosynthetic pro...	165	54	33.79	0.00015	0.00015	3.82391	0.327273	cell wall macromolecule biosynthetic pro...
GO:0045229	external encapsulating structure organiz...	120	42	24.58	0.00015	0.00015	3.82391	0.35	external encapsulating structure organiz...
GO:1901576	organic substance biosynthetic process	10606	2289	2172.25	0.00017	0.00017	3.76955	0.215821	organic substance biosynthetic process
GO:0006811	monoatomic ion transport	1221	300	250.08	0.00022	0.00022	3.65758	0.2457	monoatomic ion transport
GO:0022402	cell cycle process	606	160	124.12	0.00023	0.00023	3.63827	0.264026	cell cycle process
GO:0007154	cell communication	1000	250	204.81	0.00024	0.00024	3.61979	0.25	cell communication
GO:0055085	transmembrane transport	1544	371	316.23	0.00027	0.00027	3.56864	0.240285	transmembrane transport
GO:1901566	organonitrogen compound biosynthetic pro...	1346	327	275.68	0.00027	0.00027	3.56864	0.242942	organonitrogen compound biosynthetic pro...
GO:0010383	cell wall polysaccharide metabolic proce...	239	71	48.95	0.00044	0.00044	3.35655	0.297071	cell wall polysaccharide metabolic proce...
GO:0009653	anatomical structure morphogenesis	477	128	97.7	0.00046	0.00046	3.33724	0.268344	anatomical structure morphogenesis
GO:1901607	alpha-amino acid biosynthetic process	57	23	11.67	0.00048	0.00048	3.31876	0.403509	alpha-amino acid biosynthetic process
GO:0006302	double-strand break repair	54	22	11.06	0.00054	0.00054	3.26761	0.407407	double-strand break repair
GO:0048285	organelle fission	449	121	91.96	0.00055	0.00055	3.25964	0.269488	organelle fission
GO:0008652	amino acid biosynthetic process	68	26	13.93	0.00058	0.00058	3.23657	0.382353	amino acid biosynthetic process
GO:0070592	cell wall polysaccharide biosynthetic pr...	150	48	30.72	0.0006	6e-04	3.22185	0.32	cell wall polysaccharide biosynthetic pr...
GO:0044036	cell wall macromolecule metabolic proces...	332	93	68	0.0006	6e-04	3.22185	0.28012	cell wall macromolecule metabolic proces...
GO:0071669	plant-type cell wall organization or bio...	266	77	54.48	0.00061	0.00061	3.21467	0.289474	plant-type cell wall organization or bio...
GO:0015031	protein transport	250	73	51.2	0.00063	0.00063	3.20066	0.292	protein transport
GO:0045184	establishment of protein localization	300	85	61.44	0.00069	0.00069	3.16115	0.283333	establishment of protein localization
GO:0065008	regulation of biological quality	276	79	56.53	0.00075	0.00075	3.12494	0.286232	regulation of biological quality
GO:0070085	glycosylation	144	46	29.49	0.0008	8e-04	3.09691	0.319444	glycosylation
GO:0033554	cellular response to stress	610	157	124.94	0.00089	0.00089	3.05061	0.257377	cellular response to stress
GO:0016072	rRNA metabolic process	118	39	24.17	0.00094	0.00094	3.02687	0.330508	rRNA metabolic process
GO:0005982	starch metabolic process	10	7	2.05	0.001	0.001	3	0.7	starch metabolic process
GO:0009314	response to radiation	46	19	9.42	0.00105	0.00105	2.97881	0.413043	response to radiation
GO:0018193	peptidyl-amino acid modification	255	73	52.23	0.00115	0.00115	2.9393	0.286275	peptidyl-amino acid modification
GO:0044249	cellular biosynthetic process	10424	2234	2134.97	0.00117	0.00117	2.93181	0.214313	cellular biosynthetic process
GO:0071310	cellular response to organic substance	159	49	32.57	0.00133	0.00133	2.87615	0.308176	cellular response to organic substance
GO:0000226	microtubule cytoskeleton organization	86	30	17.61	0.00134	0.00134	2.8729	0.348837	microtubule cytoskeleton organization
GO:0007049	cell cycle	686	173	140.5	0.00136	0.00136	2.86646	0.252187	cell cycle
GO:0000280	nuclear division	421	112	86.23	0.00139	0.00139	2.85699	0.266033	nuclear division
GO:0019637	organophosphate metabolic process	496	129	101.59	0.00161	0.00161	2.79317	0.260081	organophosphate metabolic process
GO:0051276	chromosome organization	716	179	146.65	0.00171	0.00171	2.767	0.25	chromosome organization
GO:0006629	lipid metabolic process	1265	301	259.09	0.00181	0.00181	2.74232	0.237945	lipid metabolic process
GO:0072598	protein localization to chloroplast	28	13	5.73	0.00182	0.00182	2.73993	0.464286	protein localization to chloroplast
GO:0061024	membrane organization	186	55	38.1	0.00202	0.00202	2.69465	0.295699	membrane organization
GO:0019725	cellular homeostasis	59	22	12.08	0.00216	0.00216	2.66555	0.372881	cellular homeostasis
GO:0006873	intracellular monoatomic ion homeostasis	52	20	10.65	0.0022	0.0022	2.65758	0.384615	intracellular monoatomic ion homeostasis
GO:0055082	intracellular chemical homeostasis	52	20	10.65	0.0022	0.0022	2.65758	0.384615	intracellular chemical homeostasis
GO:0008037	cell recognition	11	7	2.25	0.00227	0.00227	2.64397	0.636364	cell recognition
GO:0009875	pollen-pistil interaction	11	7	2.25	0.00227	0.00227	2.64397	0.636364	pollen-pistil interaction
GO:0048544	recognition of pollen	11	7	2.25	0.00227	0.00227	2.64397	0.636364	recognition of pollen
GO:0060321	acceptance of pollen	11	7	2.25	0.00227	0.00227	2.64397	0.636364	acceptance of pollen
GO:0044255	cellular lipid metabolic process	1098	263	224.88	0.00236	0.00236	2.62709	0.239526	cellular lipid metabolic process
GO:0006886	intracellular protein transport	200	58	40.96	0.00253	0.00253	2.59688	0.29	intracellular protein transport
GO:0098656	monoatomic anion transmembrane transport	271	75	55.5	0.00269	0.00269	2.57025	0.276753	monoatomic anion transmembrane transport
GO:0019538	protein metabolic process	4509	993	923.5	0.00279	0.00279	2.5544	0.220226	protein metabolic process
GO:0009251	glucan catabolic process	14	8	2.87	0.0028	0.0028	2.55284	0.571429	glucan catabolic process
GO:0006364	rRNA processing	109	35	22.32	0.00288	0.00288	2.54061	0.321101	rRNA processing
GO:0000279	M phase	75	26	15.36	0.00299	0.00299	2.52433	0.346667	M phase
GO:0009101	glycoprotein biosynthetic process	75	26	15.36	0.00299	0.00299	2.52433	0.346667	glycoprotein biosynthetic process
GO:0051716	cellular response to stimulus	3987	882	816.59	0.00308	0.00308	2.51145	0.221219	cellular response to stimulus
GO:0006790	sulfur compound metabolic process	20	10	4.1	0.00311	0.00311	2.50724	0.5	sulfur compound metabolic process
GO:0009658	chloroplast organization	157	47	32.16	0.00314	0.00314	2.50307	0.299363	chloroplast organization
GO:0022403	cell cycle phase	79	27	16.18	0.00316	0.00316	2.50031	0.341772	cell cycle phase
GO:0006820	monoatomic anion transport	405	106	82.95	0.0032	0.0032	2.49485	0.261728	monoatomic anion transport
GO:0010410	hemicellulose metabolic process	106	34	21.71	0.00334	0.00334	2.47625	0.320755	hemicellulose metabolic process
GO:0042592	homeostatic process	106	34	21.71	0.00334	0.00334	2.47625	0.320755	homeostatic process
GO:0051640	organelle localization	33	14	6.76	0.00347	0.00347	2.45967	0.424242	organelle localization
GO:0009664	plant-type cell wall organization	61	22	12.49	0.0035	0.0035	2.45593	0.360656	plant-type cell wall organization
GO:0071495	cellular response to endogenous stimulus	126	39	25.81	0.00358	0.00358	2.44612	0.309524	cellular response to endogenous stimulus
GO:1901615	organic hydroxy compound metabolic proce...	95	31	19.46	0.00369	0.00369	2.43297	0.326316	organic hydroxy compound metabolic proce...
GO:0044848	biological phase	80	27	16.39	0.00386	0.00386	2.41341	0.3375	biological phase
GO:0007134	meiotic telophase I	69	24	14.13	0.00404	0.00404	2.39362	0.347826	meiotic telophase I
GO:0051326	telophase	69	24	14.13	0.00404	0.00404	2.39362	0.347826	telophase
GO:0098762	meiotic cell cycle phase	69	24	14.13	0.00404	0.00404	2.39362	0.347826	meiotic cell cycle phase
GO:0098764	meiosis I cell cycle phase	69	24	14.13	0.00404	0.00404	2.39362	0.347826	meiosis I cell cycle phase
GO:0030003	intracellular monoatomic cation homeosta...	51	19	10.45	0.00427	0.00427	2.36957	0.372549	intracellular monoatomic cation homeosta...
GO:0000003	reproduction	3693	817	756.37	0.0044	0.0044	2.35655	0.221229	reproduction
GO:0000725	recombinational repair	24	11	4.92	0.00458	0.00458	2.33913	0.458333	recombinational repair
GO:0022414	reproductive process	3559	788	728.93	0.00477	0.00477	2.32148	0.221411	reproductive process
GO:1901605	alpha-amino acid metabolic process	132	40	27.04	0.00483	0.00483	2.31605	0.30303	alpha-amino acid metabolic process
GO:0071555	cell wall organization	85	28	17.41	0.00485	0.00485	2.31426	0.329412	cell wall organization
GO:0061982	meiosis I cell cycle process	74	25	15.16	0.00522	0.00522	2.28233	0.337838	meiosis I cell cycle process
GO:0048878	chemical homeostasis	97	31	19.87	0.00523	0.00523	2.2815	0.319588	chemical homeostasis
GO:0030001	metal ion transport	253	69	51.82	0.00561	0.00561	2.25104	0.272727	metal ion transport
GO:0044282	small molecule catabolic process	90	29	18.43	0.00595	0.00595	2.22548	0.322222	small molecule catabolic process
GO:0007059	chromosome segregation	138	41	28.26	0.00636	0.00636	2.19654	0.297101	chromosome segregation
GO:0055080	monoatomic cation homeostasis	91	29	18.64	0.00706	0.00706	2.1512	0.318681	monoatomic cation homeostasis
GO:0000724	double-strand break repair via homologou...	22	10	4.51	0.00729	0.00729	2.13727	0.454545	double-strand break repair via homologou...
GO:0045814	negative regulation of gene expression, ...	46	17	9.42	0.00733	0.00733	2.1349	0.369565	negative regulation of gene expression, ...
GO:0009733	response to auxin	19	9	3.89	0.00781	0.00781	2.10735	0.473684	response to auxin
GO:0017038	protein import	19	9	3.89	0.00781	0.00781	2.10735	0.473684	protein import
GO:0051170	import into nucleus	19	9	3.89	0.00781	0.00781	2.10735	0.473684	import into nucleus
GO:0045036	protein targeting to chloroplast	13	7	2.66	0.00801	0.00801	2.09637	0.538462	protein targeting to chloroplast
GO:0006606	protein import into nucleus	16	8	3.28	0.00812	0.00812	2.09044	0.5	protein import into nucleus
GO:0034504	protein localization to nucleus	16	8	3.28	0.00812	0.00812	2.09044	0.5	protein localization to nucleus
GO:0072596	establishment of protein localization to...	16	8	3.28	0.00812	0.00812	2.09044	0.5	establishment of protein localization to...
GO:0098771	inorganic ion homeostasis	88	28	18.02	0.0082	0.0082	2.08619	0.318182	inorganic ion homeostasis
GO:0050801	monoatomic ion homeostasis	96	30	19.66	0.00843	0.00843	2.07417	0.3125	monoatomic ion homeostasis
GO:0007017	microtubule-based process	104	32	21.3	0.00855	0.00855	2.06803	0.307692	microtubule-based process
GO:0034470	ncRNA processing	215	59	44.03	0.00857	0.00857	2.06702	0.274419	ncRNA processing
GO:0046700	heterocycle catabolic process	54	19	11.06	0.00863	0.00863	2.06399	0.351852	heterocycle catabolic process
GO:1901264	carbohydrate derivative transport	77	25	15.77	0.00916	0.00916	2.0381	0.324675	carbohydrate derivative transport
GO:0043039	tRNA aminoacylation	26	11	5.33	0.00947	0.00947	2.02365	0.423077	tRNA aminoacylation
GO:0098813	nuclear chromosome segregation	113	34	23.14	0.00992	0.00992	2.00349	0.300885	nuclear chromosome segregation
GO:0007127	meiosis I	70	23	14.34	0.01039	0.01039	1.98338	0.328571	meiosis I
GO:0042221	response to chemical	8246	1760	1688.89	0.01059	0.01059	1.9751	0.213437	response to chemical
GO:0019439	aromatic compound catabolic process	59	20	12.08	0.01126	0.01126	1.94846	0.338983	aromatic compound catabolic process
GO:0040029	epigenetic regulation of gene expression	98	30	20.07	0.01148	0.01148	1.94006	0.306122	epigenetic regulation of gene expression
GO:0006355	regulation of DNA-templated transcriptio...	2170	486	444.44	0.01195	0.01195	1.92263	0.223963	regulation of DNA-templated transcriptio...
GO:0043038	amino acid activation	27	11	5.53	0.01307	0.01307	1.88372	0.407407	amino acid activation
GO:0006631	fatty acid metabolic process	115	34	23.55	0.01309	0.01309	1.88306	0.295652	fatty acid metabolic process
GO:0010876	lipid localization	34	13	6.96	0.01319	0.01319	1.87976	0.382353	lipid localization
GO:0006470	protein dephosphorylation	107	32	21.91	0.01325	0.01325	1.87778	0.299065	protein dephosphorylation
GO:0042254	ribosome biogenesis	224	60	45.88	0.01365	0.01365	1.86487	0.267857	ribosome biogenesis
GO:0015748	organophosphate ester transport	49	17	10.04	0.01462	0.01462	1.83505	0.346939	organophosphate ester transport
GO:0034655	nucleobase-containing compound catabolic...	49	17	10.04	0.01462	0.01462	1.83505	0.346939	nucleobase-containing compound catabolic...
GO:0000272	polysaccharide catabolic process	24	10	4.92	0.01485	0.01485	1.82827	0.416667	polysaccharide catabolic process
GO:0043413	macromolecule glycosylation	76	24	15.57	0.01506	0.01506	1.82218	0.315789	macromolecule glycosylation
GO:0032870	cellular response to hormone stimulus	112	33	22.94	0.01509	0.01509	1.82131	0.294643	cellular response to hormone stimulus
GO:0008213	protein alkylation	104	31	21.3	0.01531	0.01531	1.81502	0.298077	protein alkylation
GO:1900864	mitochondrial RNA modification	100	30	20.48	0.01539	0.01539	1.81276	0.3	mitochondrial RNA modification
GO:0009856	pollination	21	9	4.3	0.01675	0.01675	1.77599	0.428571	pollination
GO:0044706	multi-multicellular organism process	21	9	4.3	0.01675	0.01675	1.77599	0.428571	multi-multicellular organism process
GO:0006869	lipid transport	28	11	5.73	0.01762	0.01762	1.75399	0.392857	lipid transport
GO:0006913	nucleocytoplasmic transport	28	11	5.73	0.01762	0.01762	1.75399	0.392857	nucleocytoplasmic transport
GO:0051169	nuclear transport	28	11	5.73	0.01762	0.01762	1.75399	0.392857	nuclear transport
GO:0006479	protein methylation	101	30	20.69	0.0177	0.0177	1.75203	0.29703	protein methylation
GO:2001141	regulation of RNA biosynthetic process	2210	491	452.64	0.01932	0.01932	1.71399	0.222172	regulation of RNA biosynthetic process
GO:1901361	organic cyclic compound catabolic proces...	58	19	11.88	0.01938	0.01938	1.71265	0.327586	organic cyclic compound catabolic proces...
GO:0006418	tRNA aminoacylation for protein translat...	25	10	5.12	0.0203	0.0203	1.6925	0.4	tRNA aminoacylation for protein translat...
GO:0006306	DNA methylation	15	7	3.07	0.02047	0.02047	1.68888	0.466667	DNA methylation
