# Supplementary material for: Both conventionally and organically fertilized tomatoes maintain fruit quality through uncontrolled green peach aphid infestation, with a transcriptional shift towards catabolism
Source: PLoS One. 2026 May 13;21(5):e0339753. doi: 10.1371/journal.pone.0339753 (PMC13170962; doi:10.1371/journal.pone.0339753)
Supplement: S2 Table — (XLSX) [file pone.0339753.s002.xlsx]

## Sheet: TableS2
GO.ID	Term	Annotated	Significant	Expected	classicFisher	classicFisher_clean	logP	RichFactor	ShortTerm
GO:0043687	post-translational protein modification	743	232	137.67	2.1e-17	2.1e-17	16.6778	0.312248	post-translational protein modification
GO:0070647	protein modification by small protein co...	742	231	137.48	3.6e-17	3.6e-17	16.4437	0.311321	protein modification by small protein co...
GO:0032446	protein modification by small protein co...	592	194	109.69	3.9e-17	3.9e-17	16.4089	0.327703	protein modification by small protein co...
GO:0016567	protein ubiquitination	539	180	99.87	6.8e-17	6.8e-17	16.1675	0.333952	protein ubiquitination
GO:0030163	protein catabolic process	324	123	60.03	1.3e-16	1.3e-16	15.8861	0.37963	protein catabolic process
GO:1901565	organonitrogen compound catabolic proces...	446	155	82.64	1.9e-16	1.9e-16	15.7212	0.347534	organonitrogen compound catabolic proces...
GO:0051603	proteolysis involved in protein cataboli...	269	107	49.84	2.9e-16	2.9e-16	15.5376	0.39777	proteolysis involved in protein cataboli...
GO:0009628	response to abiotic stimulus	3001	721	556.05	8.7e-16	8.7e-16	15.0605	0.240253	response to abiotic stimulus
GO:0008380	RNA splicing	194	83	35.95	4.7e-15	4.7e-15	14.3279	0.427835	RNA splicing
GO:0043632	modification-dependent macromolecule cat...	254	99	47.06	1.7e-14	1.7e-14	13.7696	0.389764	modification-dependent macromolecule cat...
GO:0009057	macromolecule catabolic process	504	163	93.39	4.7e-14	4.7e-14	13.3279	0.323413	macromolecule catabolic process
GO:0036211	protein modification process	2542	613	471	9.1e-14	9.1e-14	13.041	0.241149	protein modification process
GO:1901575	organic substance catabolic process	931	263	172.5	1.2e-13	1.2e-13	12.9208	0.282492	organic substance catabolic process
GO:0000375	RNA splicing, via transesterification re...	153	68	28.35	1.5e-13	1.5e-13	12.8239	0.444444	RNA splicing, via transesterification re...
GO:0007275	multicellular organism development	6041	1316	1119.32	1.9e-13	1.9e-13	12.7212	0.217845	multicellular organism development
GO:0000377	RNA splicing, via transesterification re...	148	66	27.42	2.7e-13	2.7e-13	12.5686	0.445946	RNA splicing, via transesterification re...
GO:0006511	ubiquitin-dependent protein catabolic pr...	242	93	44.84	2.8e-13	2.8e-13	12.5528	0.384298	ubiquitin-dependent protein catabolic pr...
GO:0019941	modification-dependent protein catabolic...	242	93	44.84	2.8e-13	2.8e-13	12.5528	0.384298	modification-dependent protein catabolic...
GO:0044248	cellular catabolic process	721	212	133.59	4.6e-13	4.6e-13	12.3372	0.294036	cellular catabolic process
GO:0019538	protein metabolic process	4509	1009	835.46	5.1e-13	5.1e-13	12.2924	0.223775	protein metabolic process
GO:0009056	catabolic process	1125	304	208.45	5.8e-13	5.8e-13	12.2366	0.270222	catabolic process
GO:0051179	localization	3913	884	725.03	2.5e-12	2.5e-12	11.6021	0.225914	localization
GO:0006508	proteolysis	722	208	133.78	6.4e-12	6.4e-12	11.1938	0.288089	proteolysis
GO:0000398	mRNA splicing, via spliceosome	121	55	22.42	1.0e-11	1e-11	11	0.454545	mRNA splicing, via spliceosome
GO:0010033	response to organic substance	3191	726	591.25	9.6e-11	9.6e-11	10.0177	0.227515	response to organic substance
GO:0006397	mRNA processing	166	66	30.76	1.4e-10	1.4e-10	9.85387	0.39759	mRNA processing
GO:0010498	proteasomal protein catabolic process	114	50	21.12	4.1e-10	4.1e-10	9.38722	0.438596	proteasomal protein catabolic process
GO:0043412	macromolecule modification	3411	764	632.02	6.3e-10	6.3e-10	9.20066	0.223981	macromolecule modification
GO:1901564	organonitrogen compound metabolic proces...	6947	1455	1287.19	1.5e-09	1.5e-09	8.82391	0.209443	organonitrogen compound metabolic proces...
GO:0006396	RNA processing	924	240	171.21	8.2e-09	8.2e-09	8.08619	0.25974	RNA processing
GO:0048731	system development	3080	688	570.69	8.6e-09	8.6e-09	8.0655	0.223377	system development
GO:0016071	mRNA metabolic process	487	140	90.24	2.0e-08	2e-08	7.69897	0.287474	mRNA metabolic process
GO:0051234	establishment of localization	3362	741	622.94	2.2e-08	2.2e-08	7.65758	0.220405	establishment of localization
GO:0032502	developmental process	11402	2286	2112.65	2.4e-08	2.4e-08	7.61979	0.200491	developmental process
GO:0006810	transport	3120	692	578.1	2.6e-08	2.6e-08	7.58503	0.221795	transport
GO:0043161	proteasome-mediated ubiquitin-dependent ...	102	43	18.9	2.8e-08	2.8e-08	7.55284	0.421569	proteasome-mediated ubiquitin-dependent ...
GO:0007154	cell communication	1000	253	185.29	4.0e-08	4e-08	7.39794	0.253	cell communication
GO:0032501	multicellular organismal process	10019	2018	1856.4	1.0e-07	1e-07	7	0.201417	multicellular organismal process
GO:0023052	signaling	830	213	153.79	1.5e-07	1.5e-07	6.82391	0.256627	signaling
GO:0050794	regulation of cellular process	11835	2355	2192.88	1.8e-07	1.8e-07	6.74473	0.198986	regulation of cellular process
GO:0071840	cellular component organization or bioge...	7201	1477	1334.26	2.9e-07	2.9e-07	6.5376	0.20511	cellular component organization or bioge...
GO:0042221	response to chemical	8246	1676	1527.88	3.1e-07	3.1e-07	6.50864	0.20325	response to chemical
GO:0048856	anatomical structure development	10337	2069	1915.32	4.5e-07	4.5e-07	6.34679	0.200155	anatomical structure development
GO:0051716	cellular response to stimulus	3987	850	738.74	7.2e-07	7.2e-07	6.14267	0.213193	cellular response to stimulus
GO:0009737	response to abscisic acid	89	36	16.49	1.2e-06	1.2e-06	5.92082	0.404494	response to abscisic acid
GO:1901700	response to oxygen-containing compound	1616	373	299.42	1.3e-06	1.3e-06	5.88606	0.230817	response to oxygen-containing compound
GO:0007165	signal transduction	721	184	133.59	1.6e-06	1.6e-06	5.79588	0.255201	signal transduction
GO:0033993	response to lipid	150	52	27.79	1.9e-06	1.9e-06	5.72125	0.346667	response to lipid
GO:0009719	response to endogenous stimulus	1282	302	237.54	2.3e-06	2.3e-06	5.63827	0.235569	response to endogenous stimulus
GO:0009725	response to hormone	1129	270	209.19	2.3e-06	2.3e-06	5.63827	0.23915	response to hormone
GO:0048522	positive regulation of cellular process	848	210	157.12	2.8e-06	2.8e-06	5.55284	0.247642	positive regulation of cellular process
GO:0097305	response to alcohol	92	36	17.05	3.1e-06	3.1e-06	5.50864	0.391304	response to alcohol
GO:0001101	response to acid chemical	67	28	12.41	8.7e-06	8.7e-06	5.06048	0.41791	response to acid chemical
GO:0009415	response to water	67	28	12.41	8.7e-06	8.7e-06	5.06048	0.41791	response to water
GO:0048518	positive regulation of biological proces...	1522	346	282.01	1.3e-05	1.3e-05	4.88606	0.227332	positive regulation of biological proces...
GO:0016043	cellular component organization	5871	1198	1087.82	1.8e-05	1.8e-05	4.74473	0.204054	cellular component organization
GO:0009791	post-embryonic development	1890	418	350.19	2.6e-05	2.6e-05	4.58503	0.221164	post-embryonic development
GO:0016050	vesicle organization	78	30	14.45	3.0e-05	3e-05	4.52288	0.384615	vesicle organization
GO:0009414	response to water deprivation	64	26	11.86	3.3e-05	3.3e-05	4.48149	0.40625	response to water deprivation
GO:0010035	response to inorganic substance	178	55	32.98	4.5e-05	4.5e-05	4.34679	0.308989	response to inorganic substance
GO:0000209	protein polyubiquitination	36	17	6.67	8.1e-05	8.1e-05	4.09151	0.472222	protein polyubiquitination
GO:0019222	regulation of metabolic process	6069	1226	1124.51	8.5e-05	8.5e-05	4.07058	0.20201	regulation of metabolic process
GO:0070727	cellular macromolecule localization	474	121	87.83	8.8e-05	8.8e-05	4.05552	0.255274	cellular macromolecule localization
GO:0051641	cellular localization	965	224	178.8	0.00012	0.00012	3.92082	0.232124	cellular localization
GO:0061025	membrane fusion	34	16	6.3	0.00014	0.00014	3.85387	0.470588	membrane fusion
GO:0071702	organic substance transport	1207	273	223.64	0.00015	0.00015	3.82391	0.226181	organic substance transport
GO:0045184	establishment of protein localization	300	81	55.59	0.00019	0.00019	3.72125	0.27	establishment of protein localization
GO:0008104	protein localization	464	117	85.97	0.00019	0.00019	3.72125	0.252155	protein localization
GO:0033036	macromolecule localization	656	158	121.55	0.00019	0.00019	3.72125	0.240854	macromolecule localization
GO:0006605	protein targeting	93	32	17.23	0.0002	2e-04	3.69897	0.344086	protein targeting
GO:0031323	regulation of cellular metabolic process	4790	975	887.53	0.0002	2e-04	3.69897	0.203549	regulation of cellular metabolic process
GO:0033365	protein localization to organelle	184	54	34.09	0.00023	0.00023	3.63827	0.293478	protein localization to organelle
GO:0046907	intracellular transport	574	140	106.36	0.00025	0.00025	3.60206	0.243902	intracellular transport
GO:0071705	nitrogen compound transport	724	171	134.15	0.0003	3e-04	3.52288	0.236188	nitrogen compound transport
GO:0009755	hormone-mediated signaling pathway	95	32	17.6	0.00031	0.00031	3.50864	0.336842	hormone-mediated signaling pathway
GO:0061024	membrane organization	186	54	34.46	0.00031	0.00031	3.50864	0.290323	membrane organization
GO:0043170	macromolecule metabolic process	14425	2780	2672.78	0.00041	0.00041	3.38722	0.192721	macromolecule metabolic process
GO:0051865	protein autoubiquitination	15	9	2.78	0.00043	0.00043	3.36653	0.6	protein autoubiquitination
GO:0051649	establishment of localization in cell	700	164	129.7	0.00059	0.00059	3.22915	0.234286	establishment of localization in cell
GO:0010556	regulation of macromolecule biosynthetic...	3732	764	691.49	0.00061	0.00061	3.21467	0.204716	regulation of macromolecule biosynthetic...
GO:0051252	regulation of RNA metabolic process	2514	527	465.81	0.00062	0.00062	3.20761	0.209626	regulation of RNA metabolic process
GO:0015031	protein transport	250	67	46.32	0.00078	0.00078	3.10791	0.268	protein transport
GO:0080090	regulation of primary metabolic process	4298	870	796.37	0.00095	0.00095	3.02228	0.20242	regulation of primary metabolic process
GO:0009889	regulation of biosynthetic process	3794	773	702.98	0.00095	0.00095	3.02228	0.203743	regulation of biosynthetic process
GO:0031326	regulation of cellular biosynthetic proc...	3769	768	698.35	0.00098	0.00098	3.00877	0.203768	regulation of cellular biosynthetic proc...
GO:0006970	response to osmotic stress	33	14	6.11	0.00129	0.00129	2.88941	0.424242	response to osmotic stress
GO:0051254	positive regulation of RNA metabolic pro...	232	62	42.99	0.00129	0.00129	2.88941	0.267241	positive regulation of RNA metabolic pro...
GO:0045893	positive regulation of DNA-templated tra...	201	55	37.24	0.00132	0.00132	2.87943	0.273632	positive regulation of DNA-templated tra...
GO:0010468	regulation of gene expression	3687	750	683.16	0.00136	0.00136	2.86646	0.203417	regulation of gene expression
GO:0050789	regulation of biological process	15988	3057	2962.38	0.00136	0.00136	2.86646	0.191206	regulation of biological process
GO:1902680	positive regulation of RNA biosynthetic ...	202	55	37.43	0.00149	0.00149	2.82681	0.272277	positive regulation of RNA biosynthetic ...
GO:0048284	organelle fusion	30	13	5.56	0.00151	0.00151	2.82102	0.433333	organelle fusion
GO:0032870	cellular response to hormone stimulus	112	34	20.75	0.00165	0.00165	2.78252	0.303571	cellular response to hormone stimulus
GO:0070646	protein modification by small protein re...	56	20	10.38	0.00177	0.00177	2.75203	0.357143	protein modification by small protein re...
GO:0048519	negative regulation of biological proces...	2162	452	400.59	0.00186	0.00186	2.73049	0.209066	negative regulation of biological proces...
GO:0048583	regulation of response to stimulus	334	83	61.89	0.00235	0.00235	2.62893	0.248503	regulation of response to stimulus
GO:0006839	mitochondrial transport	73	24	13.53	0.00239	0.00239	2.6216	0.328767	mitochondrial transport
GO:0009892	negative regulation of metabolic process	486	115	90.05	0.00253	0.00253	2.59688	0.236626	negative regulation of metabolic process
GO:0048608	reproductive structure development	960	212	177.88	0.00263	0.00263	2.58004	0.220833	reproductive structure development
GO:0009893	positive regulation of metabolic process	535	125	99.13	0.00272	0.00272	2.56543	0.233645	positive regulation of metabolic process
GO:0044282	small molecule catabolic process	90	28	16.68	0.00275	0.00275	2.56067	0.311111	small molecule catabolic process
GO:0006906	vesicle fusion	25	11	4.63	0.00298	0.00298	2.52578	0.44	vesicle fusion
GO:0072655	establishment of protein localization to...	25	11	4.63	0.00298	0.00298	2.52578	0.44	establishment of protein localization to...
GO:0090174	organelle membrane fusion	25	11	4.63	0.00298	0.00298	2.52578	0.44	organelle membrane fusion
GO:0051171	regulation of nitrogen compound metaboli...	4026	809	745.97	0.00318	0.00318	2.49757	0.200944	regulation of nitrogen compound metaboli...
GO:0065007	biological regulation	19042	3608	3528.25	0.00325	0.00325	2.48812	0.189476	biological regulation
GO:0007005	mitochondrion organization	182	49	33.72	0.00332	0.00332	2.47886	0.269231	mitochondrion organization
GO:0006626	protein targeting to mitochondrion	22	10	4.08	0.00344	0.00344	2.46344	0.454545	protein targeting to mitochondrion
GO:0051173	positive regulation of nitrogen compound...	353	86	65.41	0.00358	0.00358	2.44612	0.243626	positive regulation of nitrogen compound...
GO:0071495	cellular response to endogenous stimulus	126	36	23.35	0.00386	0.00386	2.41341	0.285714	cellular response to endogenous stimulus
GO:0016192	vesicle-mediated transport	294	73	54.47	0.0042	0.0042	2.37675	0.248299	vesicle-mediated transport
GO:0032940	secretion by cell	16	8	2.96	0.00429	0.00429	2.36754	0.5	secretion by cell
GO:0046903	secretion	16	8	2.96	0.00429	0.00429	2.36754	0.5	secretion
GO:0070585	protein localization to mitochondrion	26	11	4.82	0.00431	0.00431	2.36552	0.423077	protein localization to mitochondrion
GO:0072594	establishment of protein localization to...	140	39	25.94	0.00439	0.00439	2.35754	0.278571	establishment of protein localization to...
GO:0045935	positive regulation of nucleobase-contai...	253	64	46.88	0.00449	0.00449	2.34775	0.252964	positive regulation of nucleobase-contai...
GO:0010557	positive regulation of macromolecule bio...	236	60	43.73	0.00516	0.00516	2.28735	0.254237	positive regulation of macromolecule bio...
GO:0071310	cellular response to organic substance	159	43	29.46	0.00519	0.00519	2.28483	0.27044	cellular response to organic substance
GO:0061458	reproductive system development	1020	221	188.99	0.00544	0.00544	2.2644	0.216667	reproductive system development
GO:0010467	gene expression	6114	1201	1132.85	0.00588	0.00588	2.23062	0.196434	gene expression
GO:0046486	glycerolipid metabolic process	138	38	25.57	0.00601	0.00601	2.22113	0.275362	glycerolipid metabolic process
GO:0016579	protein deubiquitination	27	11	5	0.00608	0.00608	2.2161	0.407407	protein deubiquitination
GO:0031325	positive regulation of cellular metaboli...	403	95	74.67	0.00626	0.00626	2.20343	0.235732	positive regulation of cellular metaboli...
GO:0044238	primary metabolic process	18211	3449	3374.27	0.00659	0.00659	2.18111	0.189391	primary metabolic process
GO:1903311	regulation of mRNA metabolic process	58	19	10.75	0.00676	0.00676	2.17005	0.327586	regulation of mRNA metabolic process
GO:0006638	neutral lipid metabolic process	17	8	3.15	0.0068	0.0068	2.16749	0.470588	neutral lipid metabolic process
GO:0140352	export from cell	17	8	3.15	0.0068	0.0068	2.16749	0.470588	export from cell
GO:0010605	negative regulation of macromolecule met...	433	101	80.23	0.00681	0.00681	2.16685	0.233256	negative regulation of macromolecule met...
GO:0016042	lipid catabolic process	14	7	2.59	0.00754	0.00754	2.12263	0.5	lipid catabolic process
GO:0044242	cellular lipid catabolic process	14	7	2.59	0.00754	0.00754	2.12263	0.5	cellular lipid catabolic process
GO:0009738	abscisic acid-activated signaling pathwa...	11	6	2.04	0.00792	0.00792	2.10127	0.545455	abscisic acid-activated signaling pathwa...
GO:0034440	lipid oxidation	11	6	2.04	0.00792	0.00792	2.10127	0.545455	lipid oxidation
GO:0019219	regulation of nucleobase-containing comp...	2828	572	523.99	0.00798	0.00798	2.098	0.202263	regulation of nucleobase-containing comp...
GO:0051604	protein maturation	28	11	5.19	0.00836	0.00836	2.07779	0.392857	protein maturation
GO:0009657	plastid organization	355	84	65.78	0.00875	0.00875	2.05799	0.23662	plastid organization
GO:0060255	regulation of macromolecule metabolic pr...	5219	1027	967.02	0.00946	0.00946	2.02411	0.196781	regulation of macromolecule metabolic pr...
GO:0009891	positive regulation of biosynthetic proc...	299	72	55.4	0.00951	0.00951	2.02182	0.240803	positive regulation of biosynthetic proc...
GO:0010604	positive regulation of macromolecule met...	414	96	76.71	0.00962	0.00962	2.01682	0.231884	positive regulation of macromolecule met...
GO:0009896	positive regulation of catabolic process	18	8	3.34	0.01027	0.01027	1.98843	0.444444	positive regulation of catabolic process
GO:0071215	cellular response to abscisic acid stimu...	18	8	3.34	0.01027	0.01027	1.98843	0.444444	cellular response to abscisic acid stimu...
GO:0097306	cellular response to alcohol	18	8	3.34	0.01027	0.01027	1.98843	0.444444	cellular response to alcohol
GO:1990542	mitochondrial transmembrane transport	52	17	9.63	0.01032	0.01032	1.98632	0.326923	mitochondrial transmembrane transport
GO:2000026	regulation of multicellular organismal d...	29	11	5.37	0.01125	0.01125	1.94885	0.37931	regulation of multicellular organismal d...
GO:0007006	mitochondrial membrane organization	15	7	2.78	0.01191	0.01191	1.92409	0.466667	mitochondrial membrane organization
GO:0043484	regulation of RNA splicing	22	9	4.08	0.01234	0.01234	1.90868	0.409091	regulation of RNA splicing
GO:0009059	macromolecule biosynthetic process	6844	1331	1268.11	0.01261	0.01261	1.89928	0.194477	macromolecule biosynthetic process
GO:0006807	nitrogen compound metabolic process	15799	2998	2927.36	0.01298	0.01298	1.88673	0.189759	nitrogen compound metabolic process
GO:0006887	exocytosis	12	6	2.22	0.01338	0.01338	1.87354	0.5	exocytosis
GO:0099500	vesicle fusion to plasma membrane	12	6	2.22	0.01338	0.01338	1.87354	0.5	vesicle fusion to plasma membrane
GO:0140029	exocytic process	12	6	2.22	0.01338	0.01338	1.87354	0.5	exocytic process
GO:0006886	intracellular protein transport	200	50	37.06	0.0137	0.0137	1.86328	0.25	intracellular protein transport
GO:0006457	protein folding	26	10	4.82	0.01383	0.01383	1.85918	0.384615	protein folding
GO:0031328	positive regulation of cellular biosynth...	278	66	51.51	0.01705	0.01705	1.76828	0.23741	positive regulation of cellular biosynth...
GO:0070887	cellular response to chemical stimulus	428	97	79.3	0.01723	0.01723	1.76371	0.226636	cellular response to chemical stimulus
GO:0044237	cellular metabolic process	19806	3730	3669.81	0.01739	0.01739	1.7597	0.188327	cellular metabolic process
GO:0032879	regulation of localization	39	13	7.23	0.01978	0.01978	1.70377	0.333333	regulation of localization
GO:0072329	monocarboxylic acid catabolic process	13	6	2.41	0.02101	0.02101	1.67757	0.461538	monocarboxylic acid catabolic process
GO:0006644	phospholipid metabolic process	140	36	25.94	0.02162	0.02162	1.66514	0.257143	phospholipid metabolic process
GO:0051049	regulation of transport	24	9	4.45	0.02283	0.02283	1.64149	0.375	regulation of transport
GO:2001141	regulation of RNA biosynthetic process	2210	445	409.49	0.02352	0.02352	1.62856	0.201357	regulation of RNA biosynthetic process
GO:0048580	regulation of post-embryonic development	28	10	5.19	0.02398	0.02398	1.62015	0.357143	regulation of post-embryonic development
GO:0006833	water transport	40	13	7.41	0.02446	0.02446	1.61154	0.325	water transport
GO:0042044	fluid transport	40	13	7.41	0.02446	0.02446	1.61154	0.325	fluid transport
GO:0009894	regulation of catabolic process	32	11	5.93	0.02453	0.02453	1.6103	0.34375	regulation of catabolic process
GO:0006351	DNA-templated transcription	2390	479	442.84	0.0254	0.0254	1.59517	0.200418	DNA-templated transcription
GO:0016108	tetraterpenoid metabolic process	17	7	3.15	0.02556	0.02556	1.59244	0.411765	tetraterpenoid metabolic process
GO:0016116	carotenoid metabolic process	17	7	3.15	0.02556	0.02556	1.59244	0.411765	carotenoid metabolic process
GO:0055085	transmembrane transport	1544	315	286.08	0.02867	0.02867	1.54257	0.204016	transmembrane transport
GO:0032774	RNA biosynthetic process	2469	493	457.48	0.02929	0.02929	1.53328	0.199676	RNA biosynthetic process
GO:0044255	cellular lipid metabolic process	1098	228	203.45	0.02948	0.02948	1.53047	0.20765	cellular lipid metabolic process
GO:0006996	organelle organization	3749	737	694.64	0.02959	0.02959	1.52886	0.196586	organelle organization
GO:0006793	phosphorus metabolic process	1857	375	344.08	0.03081	0.03081	1.51131	0.201939	phosphorus metabolic process
GO:0006639	acylglycerol metabolic process	14	6	2.59	0.03111	0.03111	1.5071	0.428571	acylglycerol metabolic process
GO:0044085	cellular component biogenesis	1211	249	224.38	0.03522	0.03522	1.45321	0.205615	cellular component biogenesis
GO:0006355	regulation of DNA-templated transcriptio...	2170	434	402.07	0.03599	0.03599	1.44382	0.2	regulation of DNA-templated transcriptio...
GO:0010646	regulation of cell communication	55	16	10.19	0.0378	0.0378	1.42251	0.290909	regulation of cell communication
GO:0046395	carboxylic acid catabolic process	55	16	10.19	0.0378	0.0378	1.42251	0.290909	carboxylic acid catabolic process
GO:0006629	lipid metabolic process	1265	259	234.39	0.03816	0.03816	1.41839	0.204743	lipid metabolic process
GO:0006650	glycerophospholipid metabolic process	86	23	15.93	0.03836	0.03836	1.41612	0.267442	glycerophospholipid metabolic process
GO:0031047	regulatory ncRNA-mediated gene silencing	30	10	5.56	0.0386	0.0386	1.41341	0.333333	regulatory ncRNA-mediated gene silencing
GO:0051172	negative regulation of nitrogen compound...	109	28	20.2	0.03955	0.03955	1.40285	0.256881	negative regulation of nitrogen compound...
GO:0051239	regulation of multicellular organismal p...	56	16	10.38	0.04411	0.04411	1.35546	0.285714	regulation of multicellular organismal p...
GO:0016054	organic acid catabolic process	65	18	12.04	0.04552	0.04552	1.3418	0.276923	organic acid catabolic process
GO:0016310	phosphorylation	983	203	182.14	0.04569	0.04569	1.34018	0.206511	phosphorylation
GO:0023051	regulation of signaling	48	14	8.89	0.04897	0.04897	1.31007	0.291667	regulation of signaling
GO:0006796	phosphate-containing compound metabolic ...	1795	359	332.59	0.05264	0.05264	1.27868	0.2	phosphate-containing compound metabolic ...
GO:0016311	dephosphorylation	178	42	32.98	0.05273	0.05273	1.27794	0.235955	dephosphorylation
GO:0003006	developmental process involved in reprod...	1615	324	299.24	0.05557	0.05557	1.25516	0.200619	developmental process involved in reprod...
GO:0051246	regulation of protein metabolic process	174	41	32.24	0.05609	0.05609	1.25111	0.235632	regulation of protein metabolic process
GO:0010243	response to organonitrogen compound	49	14	9.08	0.05728	0.05728	1.242	0.285714	response to organonitrogen compound
GO:0048193	Golgi vesicle transport	49	14	9.08	0.05728	0.05728	1.242	0.285714	Golgi vesicle transport
GO:1901698	response to nitrogen compound	49	14	9.08	0.05728	0.05728	1.242	0.285714	response to nitrogen compound
GO:0045017	glycerolipid biosynthetic process	85	22	15.75	0.0582	0.0582	1.23508	0.258824	glycerolipid biosynthetic process
GO:0009266	response to temperature stimulus	32	10	5.93	0.05839	0.05839	1.23366	0.3125	response to temperature stimulus
GO:0072530	purine-containing compound transmembrane...	28	9	5.19	0.06017	0.06017	1.22062	0.321429	purine-containing compound transmembrane...
GO:0048523	negative regulation of cellular process	629	132	116.55	0.06188	0.06188	1.20845	0.209857	negative regulation of cellular process
GO:0009658	chloroplast organization	157	37	29.09	0.06655	0.06655	1.17685	0.235669	chloroplast organization
GO:0048367	shoot system development	596	125	110.43	0.06845	0.06845	1.16463	0.209732	shoot system development
GO:0008219	cell death	73	19	13.53	0.07097	0.07097	1.14893	0.260274	cell death
GO:0071396	cellular response to lipid	25	8	4.63	0.07605	0.07605	1.1189	0.32	cellular response to lipid
