# Supplementary material for: Both conventionally and organically fertilized tomatoes maintain fruit quality through uncontrolled green peach aphid infestation, with a transcriptional shift towards catabolism
Source: PLoS One. 2026 May 13;21(5):e0339753. doi: 10.1371/journal.pone.0339753 (PMC13170962; doi:10.1371/journal.pone.0339753)
Supplement: S3 Table — (XLSX) [file pone.0339753.s003.xlsx]

## Sheet: TableS3
GO.ID	Term	Annotated	Significant	Expected	classicFisher	classicFisher_clean	logP	RichFactor	ShortTerm
GO:1901564	organonitrogen compound metabolic proces...	6947	449	342.57	1.7e-11	1.7e-11	10.7696	0.0646322	organonitrogen compound metabolic proces...
GO:0007005	mitochondrion organization	182	34	8.97	1.8e-11	1.8e-11	10.7447	0.186813	mitochondrion organization
GO:0044281	small molecule metabolic process	2237	179	110.31	4.9e-11	4.9e-11	10.3098	0.0800179	small molecule metabolic process
GO:0044237	cellular metabolic process	19806	1076	976.67	5.5e-11	5.5e-11	10.2596	0.054327	cellular metabolic process
GO:1901566	organonitrogen compound biosynthetic pro...	1346	118	66.37	8.0e-10	8e-10	9.09691	0.0876672	organonitrogen compound biosynthetic pro...
GO:0006082	organic acid metabolic process	1058	98	52.17	1.4e-09	1.4e-09	8.85387	0.0926276	organic acid metabolic process
GO:0019752	carboxylic acid metabolic process	875	85	43.15	2.0e-09	2e-09	8.69897	0.0971429	carboxylic acid metabolic process
GO:0008152	metabolic process	21375	1135	1054.04	4.7e-09	4.7e-09	8.3279	0.0530994	metabolic process
GO:0043436	oxoacid metabolic process	954	89	47.04	6.0e-09	6e-09	8.22185	0.0932914	oxoacid metabolic process
GO:0071840	cellular component organization or bioge...	7201	439	355.09	1.0e-07	1e-07	7	0.0609638	cellular component organization or bioge...
GO:0044249	cellular biosynthetic process	10424	602	514.02	2.8e-07	2.8e-07	6.55284	0.0577513	cellular biosynthetic process
GO:0009058	biosynthetic process	11039	633	544.35	2.8e-07	2.8e-07	6.55284	0.0573422	biosynthetic process
GO:0019538	protein metabolic process	4509	291	222.35	3.4e-07	3.4e-07	6.46852	0.0645376	protein metabolic process
GO:1901576	organic substance biosynthetic process	10606	610	523	4.0e-07	4e-07	6.39794	0.0575146	organic substance biosynthetic process
GO:0071704	organic substance metabolic process	20166	1065	994.42	2.0e-06	2e-06	5.69897	0.0528117	organic substance metabolic process
GO:0016043	cellular component organization	5871	359	289.51	2.2e-06	2.2e-06	5.65758	0.061148	cellular component organization
GO:0009056	catabolic process	1125	91	55.48	2.5e-06	2.5e-06	5.60206	0.0808889	catabolic process
GO:0034660	ncRNA metabolic process	281	33	13.86	3.8e-06	3.8e-06	5.42022	0.117438	ncRNA metabolic process
GO:0006396	RNA processing	924	77	45.56	5.1e-06	5.1e-06	5.29243	0.0833333	RNA processing
GO:0044238	primary metabolic process	18211	971	898.01	5.5e-06	5.5e-06	5.25964	0.0533194	primary metabolic process
GO:0033108	mitochondrial respiratory chain complex ...	52	12	2.56	6.5e-06	6.5e-06	5.18709	0.230769	mitochondrial respiratory chain complex ...
GO:1901575	organic substance catabolic process	931	77	45.91	6.7e-06	6.7e-06	5.17393	0.0827068	organic substance catabolic process
GO:0051641	cellular localization	965	79	47.59	7.4e-06	7.4e-06	5.13077	0.0818653	cellular localization
GO:0043632	modification-dependent macromolecule cat...	254	30	12.53	9.2e-06	9.2e-06	5.03621	0.11811	modification-dependent macromolecule cat...
GO:0006511	ubiquitin-dependent protein catabolic pr...	242	29	11.93	9.7e-06	9.7e-06	5.01323	0.119835	ubiquitin-dependent protein catabolic pr...
GO:0019941	modification-dependent protein catabolic...	242	29	11.93	9.7e-06	9.7e-06	5.01323	0.119835	modification-dependent protein catabolic...
GO:1901565	organonitrogen compound catabolic proces...	446	44	21.99	1.1e-05	1.1e-05	4.95861	0.0986547	organonitrogen compound catabolic proces...
GO:0051603	proteolysis involved in protein cataboli...	269	31	13.26	1.1e-05	1.1e-05	4.95861	0.115242	proteolysis involved in protein cataboli...
GO:0009057	macromolecule catabolic process	504	48	24.85	1.1e-05	1.1e-05	4.95861	0.0952381	macromolecule catabolic process
GO:0001510	RNA methylation	32	9	1.58	1.7e-05	1.7e-05	4.76955	0.28125	RNA methylation
GO:0006807	nitrogen compound metabolic process	15799	851	779.07	2.1e-05	2.1e-05	4.67778	0.0538642	nitrogen compound metabolic process
GO:0032446	protein modification by small protein co...	592	53	29.19	2.3e-05	2.3e-05	4.63827	0.089527	protein modification by small protein co...
GO:0034470	ncRNA processing	215	26	10.6	2.3e-05	2.3e-05	4.63827	0.12093	ncRNA processing
GO:0033036	macromolecule localization	656	57	32.35	2.7e-05	2.7e-05	4.56864	0.0868902	macromolecule localization
GO:0006996	organelle organization	3749	236	184.87	3.3e-05	3.3e-05	4.48149	0.0629501	organelle organization
GO:0043603	amide metabolic process	550	49	27.12	5.2e-05	5.2e-05	4.284	0.0890909	amide metabolic process
GO:0006400	tRNA modification	29	8	1.43	5.8e-05	5.8e-05	4.23657	0.275862	tRNA modification
GO:0030163	protein catabolic process	324	33	15.98	7.1e-05	7.1e-05	4.14874	0.101852	protein catabolic process
GO:0044248	cellular catabolic process	721	59	35.55	0.0001	1e-04	4	0.0818308	cellular catabolic process
GO:0006508	proteolysis	722	59	35.6	0.00011	0.00011	3.95861	0.0817175	proteolysis
GO:0044085	cellular component biogenesis	1211	89	59.72	0.00011	0.00011	3.95861	0.073493	cellular component biogenesis
GO:0008104	protein localization	464	42	22.88	0.00012	0.00012	3.92082	0.0905172	protein localization
GO:0006518	peptide metabolic process	527	46	25.99	0.00014	0.00014	3.85387	0.0872865	peptide metabolic process
GO:0065003	protein-containing complex assembly	149	19	7.35	0.00014	0.00014	3.85387	0.127517	protein-containing complex assembly
GO:0070727	cellular macromolecule localization	474	42	23.37	0.00019	0.00019	3.72125	0.0886076	cellular macromolecule localization
GO:0016567	protein ubiquitination	539	46	26.58	0.00023	0.00023	3.63827	0.0853432	protein ubiquitination
GO:0043604	amide biosynthetic process	525	45	25.89	0.00025	0.00025	3.60206	0.0857143	amide biosynthetic process
GO:0043412	macromolecule modification	3411	211	168.2	0.00025	0.00025	3.60206	0.0618587	macromolecule modification
GO:0019637	organophosphate metabolic process	496	43	24.46	0.00026	0.00026	3.58503	0.0866935	organophosphate metabolic process
GO:0006412	translation	499	43	24.61	0.0003	3e-04	3.52288	0.0861723	translation
