# Supplementary material for: Both conventionally and organically fertilized tomatoes maintain fruit quality through uncontrolled green peach aphid infestation, with a transcriptional shift towards catabolism
Source: PLoS One. 2026 May 13;21(5):e0339753. doi: 10.1371/journal.pone.0339753 (PMC13170962; doi:10.1371/journal.pone.0339753)
Supplement: S4 Table — (XLSX) [file pone.0339753.s004.xlsx]

## Sheet: TableS4
GO.ID	Term	Annotated	Significant	Expected	classicFisher	classicFisher_clean	logP	RichFactor	ShortTerm
GO:0048856	anatomical structure development	10337	453	370.47	2.4e-08	2.4e-08	7.61979	0.0438232	anatomical structure development
GO:0032502	developmental process	11402	491	408.64	3.6e-08	3.6e-08	7.4437	0.0430626	developmental process
GO:0048608	reproductive structure development	960	68	34.41	8.1e-08	8.1e-08	7.09151	0.0708333	reproductive structure development
GO:0061458	reproductive system development	1020	69	36.56	3.6e-07	3.6e-07	6.4437	0.0676471	reproductive system development
GO:0007275	multicellular organism development	6041	278	216.51	1.6e-06	1.6e-06	5.79588	0.0460189	multicellular organism development
GO:0003006	developmental process involved in reprod...	1615	94	57.88	2.4e-06	2.4e-06	5.61979	0.0582043	developmental process involved in reprod...
GO:0032501	multicellular organismal process	10019	422	359.08	1.4e-05	1.4e-05	4.85387	0.04212	multicellular organismal process
GO:0007017	microtubule-based process	104	14	3.73	2.1e-05	2.1e-05	4.67778	0.134615	microtubule-based process
GO:0010468	regulation of gene expression	3687	177	132.14	2.3e-05	2.3e-05	4.63827	0.0480065	regulation of gene expression
GO:0010556	regulation of macromolecule biosynthetic...	3732	178	133.75	3.2e-05	3.2e-05	4.49485	0.0476956	regulation of macromolecule biosynthetic...
GO:0031326	regulation of cellular biosynthetic proc...	3769	179	135.08	3.8e-05	3.8e-05	4.42022	0.0474927	regulation of cellular biosynthetic proc...
GO:0009889	regulation of biosynthetic process	3794	180	135.98	3.8e-05	3.8e-05	4.42022	0.0474433	regulation of biosynthetic process
GO:0016070	RNA metabolic process	5239	232	187.76	0.0002	2e-04	3.69897	0.0442833	RNA metabolic process
GO:0019219	regulation of nucleobase-containing comp...	2828	136	101.35	0.00022	0.00022	3.65758	0.0480905	regulation of nucleobase-containing comp...
GO:0022414	reproductive process	3559	165	127.55	0.00027	0.00027	3.56864	0.0463613	reproductive process
GO:0050789	regulation of biological process	15988	625	573	0.00029	0.00029	3.5376	0.0390918	regulation of biological process
GO:0000003	reproduction	3693	169	132.36	0.00042	0.00042	3.37675	0.0457623	reproduction
GO:0051252	regulation of RNA metabolic process	2514	121	90.1	0.0005	5e-04	3.30103	0.0481305	regulation of RNA metabolic process
GO:0009791	post-embryonic development	1890	95	67.74	0.00053	0.00053	3.27572	0.0502646	post-embryonic development
GO:0007010	cytoskeleton organization	177	16	6.34	0.00066	0.00066	3.18046	0.0903955	cytoskeleton organization
GO:0048731	system development	3080	143	110.39	0.00069	0.00069	3.16115	0.0464286	system development
GO:0065007	biological regulation	19042	727	682.46	0.0007	7e-04	3.1549	0.0381788	biological regulation
GO:0006281	DNA repair	181	16	6.49	0.00085	0.00085	3.07058	0.0883978	DNA repair
GO:0032774	RNA biosynthetic process	2469	117	88.49	0.00108	0.00108	2.96658	0.0473876	RNA biosynthetic process
GO:0000910	cytokinesis	14	4	0.5	0.00123	0.00123	2.91009	0.285714	cytokinesis
GO:0010467	gene expression	6114	259	219.12	0.00123	0.00123	2.91009	0.0423618	gene expression
GO:0051716	cellular response to stimulus	3987	177	142.89	0.00125	0.00125	2.90309	0.0443943	cellular response to stimulus
GO:0006974	DNA damage response	224	18	8.03	0.00126	0.00126	2.89963	0.0803571	DNA damage response
GO:0006355	regulation of DNA-templated transcriptio...	2170	103	77.77	0.00205	0.00205	2.68825	0.0474654	regulation of DNA-templated transcriptio...
GO:0051656	establishment of organelle localization	26	5	0.93	0.00206	0.00206	2.68613	0.192308	establishment of organelle localization
GO:0016310	phosphorylation	983	53	35.23	0.00218	0.00218	2.66154	0.0539166	phosphorylation
GO:0050794	regulation of cellular process	11835	468	424.16	0.0022	0.0022	2.65758	0.0395437	regulation of cellular process
GO:0080090	regulation of primary metabolic process	4298	187	154.04	0.00225	0.00225	2.64782	0.0435086	regulation of primary metabolic process
GO:0009059	macromolecule biosynthetic process	6844	284	245.29	0.00228	0.00228	2.64207	0.0414962	macromolecule biosynthetic process
GO:0008654	phospholipid biosynthetic process	81	9	2.9	0.00244	0.00244	2.61261	0.111111	phospholipid biosynthetic process
GO:2001141	regulation of RNA biosynthetic process	2210	104	79.21	0.00255	0.00255	2.59346	0.0470588	regulation of RNA biosynthetic process
GO:0006351	DNA-templated transcription	2390	111	85.66	0.00281	0.00281	2.55129	0.0464435	DNA-templated transcription
GO:0031323	regulation of cellular metabolic process	4790	205	171.67	0.00291	0.00291	2.53611	0.0427975	regulation of cellular metabolic process
GO:0045017	glycerolipid biosynthetic process	85	9	3.05	0.00339	0.00339	2.4698	0.105882	glycerolipid biosynthetic process
GO:0000226	microtubule cytoskeleton organization	86	9	3.08	0.00367	0.00367	2.43533	0.104651	microtubule cytoskeleton organization
GO:0006650	glycerophospholipid metabolic process	86	9	3.08	0.00367	0.00367	2.43533	0.104651	glycerophospholipid metabolic process
GO:0090304	nucleic acid metabolic process	7181	294	257.36	0.00408	0.00408	2.38934	0.0409414	nucleic acid metabolic process
GO:0046486	glycerolipid metabolic process	138	12	4.95	0.00411	0.00411	2.38616	0.0869565	glycerolipid metabolic process
GO:0033554	cellular response to stress	610	35	21.86	0.00454	0.00454	2.34294	0.057377	cellular response to stress
GO:0035966	response to topologically incorrect prot...	10	3	0.36	0.00456	0.00456	2.34104	0.3	response to topologically incorrect prot...
GO:0006644	phospholipid metabolic process	140	12	5.02	0.00461	0.00461	2.3363	0.0857143	phospholipid metabolic process
GO:0000280	nuclear division	421	26	15.09	0.00537	0.00537	2.27003	0.0617577	nuclear division
GO:0048367	shoot system development	596	34	21.36	0.00557	0.00557	2.25414	0.057047	shoot system development
GO:0043412	macromolecule modification	3411	149	122.25	0.00575	0.00575	2.24033	0.0436822	macromolecule modification
GO:0006468	protein phosphorylation	802	43	28.74	0.00598	0.00598	2.2233	0.053616	protein phosphorylation
