# Supplementary material for: Both conventionally and organically fertilized tomatoes maintain fruit quality through uncontrolled green peach aphid infestation, with a transcriptional shift towards catabolism
Source: PLoS One. 2026 May 13;21(5):e0339753. doi: 10.1371/journal.pone.0339753 (PMC13170962; doi:10.1371/journal.pone.0339753)
Supplement: S5 Table — (XLSX) [file pone.0339753.s005.xlsx]

## Sheet: TableS5
GO.ID	Term	Annotated	Significant	Expected	classicFisher	classicFisher_clean	logP	RichFactor	ShortTerm
GO:0019684	photosynthesis, light reaction	146	13	2.18	3.2e-07	3.2e-07	6.49485	0.0890411	photosynthesis, light reaction
GO:0015979	photosynthesis	185	14	2.77	8.4e-07	8.4e-07	6.07572	0.0756757	photosynthesis
GO:0006091	generation of precursor metabolites and ...	427	21	6.38	2.2e-06	2.2e-06	5.65758	0.0491803	generation of precursor metabolites and ...
GO:0043086	negative regulation of catalytic activit...	65	6	0.97	0.00042	0.00042	3.37675	0.0923077	negative regulation of catalytic activit...
GO:0044092	negative regulation of molecular functio...	95	7	1.42	0.00057	0.00057	3.24413	0.0736842	negative regulation of molecular functio...
GO:0050790	regulation of catalytic activity	106	7	1.58	0.00109	0.00109	2.96257	0.0660377	regulation of catalytic activity
GO:0009123	nucleoside monophosphate metabolic proce...	16	3	0.24	0.00161	0.00161	2.79317	0.1875	nucleoside monophosphate metabolic proce...
GO:0022402	cell cycle process	606	19	9.06	0.00212	0.00212	2.67366	0.0313531	cell cycle process
GO:0022900	electron transport chain	90	6	1.35	0.00233	0.00233	2.63264	0.0666667	electron transport chain
GO:0051336	regulation of hydrolase activity	19	3	0.28	0.00269	0.00269	2.57025	0.157895	regulation of hydrolase activity
GO:0051346	negative regulation of hydrolase activit...	19	3	0.28	0.00269	0.00269	2.57025	0.157895	negative regulation of hydrolase activit...
GO:0019748	secondary metabolic process	195	9	2.91	0.00278	0.00278	2.55596	0.0461538	secondary metabolic process
GO:0009657	plastid organization	355	13	5.31	0.00286	0.00286	2.54363	0.0366197	plastid organization
GO:0098662	inorganic cation transmembrane transport	408	14	6.1	0.0036	0.0036	2.4437	0.0343137	inorganic cation transmembrane transport
GO:0007049	cell cycle	686	20	10.25	0.00374	0.00374	2.42713	0.0291545	cell cycle
GO:0065009	regulation of molecular function	184	8	2.75	0.00667	0.00667	2.17587	0.0434783	regulation of molecular function
GO:0044283	small molecule biosynthetic process	463	14	6.92	0.01047	0.01047	1.98005	0.0302376	small molecule biosynthetic process
GO:0008610	lipid biosynthetic process	711	19	10.63	0.01124	0.01124	1.94923	0.0267229	lipid biosynthetic process
GO:0000280	nuclear division	421	13	6.29	0.01138	0.01138	1.94386	0.0308789	nuclear division
GO:0098660	inorganic ion transmembrane transport	471	14	7.04	0.01202	0.01202	1.9201	0.029724	inorganic ion transmembrane transport
GO:1901605	alpha-amino acid metabolic process	132	6	1.97	0.01459	0.01459	1.83594	0.0454545	alpha-amino acid metabolic process
GO:1901617	organic hydroxy compound biosynthetic pr...	13	2	0.19	0.01559	0.01559	1.80715	0.153846	organic hydroxy compound biosynthetic pr...
GO:0044281	small molecule metabolic process	2237	46	33.44	0.01726	0.01726	1.76296	0.0205633	small molecule metabolic process
GO:0098655	monoatomic cation transmembrane transpor...	494	14	7.38	0.01746	0.01746	1.75796	0.0283401	monoatomic cation transmembrane transpor...
GO:0046394	carboxylic acid biosynthetic process	177	7	2.65	0.01747	0.01747	1.75771	0.039548	carboxylic acid biosynthetic process
GO:0006812	monoatomic cation transport	593	16	8.86	0.01756	0.01756	1.75548	0.0269815	monoatomic cation transport
GO:0048285	organelle fission	449	13	6.71	0.01842	0.01842	1.73471	0.0289532	organelle fission
GO:0009620	response to fungus	267	9	3.99	0.01965	0.01965	1.70664	0.0337079	response to fungus
GO:0016053	organic acid biosynthetic process	225	8	3.36	0.02043	0.02043	1.68973	0.0355556	organic acid biosynthetic process
GO:0010951	negative regulation of endopeptidase act...	15	2	0.22	0.02058	0.02058	1.68655	0.133333	negative regulation of endopeptidase act...
GO:0052548	regulation of endopeptidase activity	15	2	0.22	0.02058	0.02058	1.68655	0.133333	regulation of endopeptidase activity
GO:0042592	homeostatic process	106	5	1.58	0.02162	0.02162	1.66514	0.0471698	homeostatic process
GO:0016114	terpenoid biosynthetic process	71	4	1.06	0.02181	0.02181	1.66134	0.056338	terpenoid biosynthetic process
GO:0072330	monocarboxylic acid biosynthetic process	41	3	0.61	0.02324	0.02324	1.63376	0.0731707	monocarboxylic acid biosynthetic process
GO:0000070	mitotic sister chromatid segregation	16	2	0.24	0.02329	0.02329	1.63283	0.125	mitotic sister chromatid segregation
GO:0046246	terpene biosynthetic process	44	3	0.66	0.02795	0.02795	1.55362	0.0681818	terpene biosynthetic process
GO:0098754	detoxification	154	6	2.3	0.02859	0.02859	1.54379	0.038961	detoxification
GO:0010466	negative regulation of peptidase activit...	18	2	0.27	0.02912	0.02912	1.53581	0.111111	negative regulation of peptidase activit...
GO:0045861	negative regulation of proteolysis	18	2	0.27	0.02912	0.02912	1.53581	0.111111	negative regulation of proteolysis
GO:0052547	regulation of peptidase activity	18	2	0.27	0.02912	0.02912	1.53581	0.111111	regulation of peptidase activity
GO:0120251	hydrocarbon biosynthetic process	46	3	0.69	0.03135	0.03135	1.50376	0.0652174	hydrocarbon biosynthetic process
GO:0030162	regulation of proteolysis	19	2	0.28	0.03223	0.03223	1.49174	0.105263	regulation of proteolysis
GO:0009636	response to toxic substance	159	6	2.38	0.03269	0.03269	1.48559	0.0377358	response to toxic substance
GO:0042214	terpene metabolic process	47	3	0.7	0.03312	0.03312	1.47991	0.0638298	terpene metabolic process
GO:0140014	mitotic nuclear division	82	4	1.23	0.03461	0.03461	1.4608	0.0487805	mitotic nuclear division
GO:0008202	steroid metabolic process	20	2	0.3	0.03547	0.03547	1.45014	0.1	steroid metabolic process
GO:0120252	hydrocarbon metabolic process	49	3	0.73	0.03683	0.03683	1.4338	0.0612245	hydrocarbon metabolic process
GO:0030001	metal ion transport	253	8	3.78	0.03725	0.03725	1.42887	0.0316206	metal ion transport
GO:0000278	mitotic cell cycle	86	4	1.29	0.04014	0.04014	1.39642	0.0465116	mitotic cell cycle
GO:1903047	mitotic cell cycle process	86	4	1.29	0.04014	0.04014	1.39642	0.0465116	mitotic cell cycle process
