# Supplementary material for: Both conventionally and organically fertilized tomatoes maintain fruit quality through uncontrolled green peach aphid infestation, with a transcriptional shift towards catabolism
Source: PLoS One. 2026 May 13;21(5):e0339753. doi: 10.1371/journal.pone.0339753 (PMC13170962; doi:10.1371/journal.pone.0339753)
Supplement: S6 Table — (XLSX) [file pone.0339753.s006.xlsx]

## Sheet: TableS6
GO.ID	Term	Annotated	Significant	Expected	classicFisher	classicFisher_clean	logP	RichFactor	ShortTerm
GO:0009526	plastid envelope	1010	53	15.1	2.0e-15	2e-15	14.699	0.0524752	plastid envelope
GO:0031967	organelle envelope	1583	65	23.66	1.2e-13	1.2e-13	12.9208	0.0410613	organelle envelope
GO:0031975	envelope	1618	65	24.19	3.1e-13	3.1e-13	12.5086	0.0401731	envelope
GO:0042651	thylakoid membrane	412	29	6.16	6.5e-12	6.5e-12	11.1871	0.0703883	thylakoid membrane
GO:0009534	chloroplast thylakoid	485	31	7.25	1.4e-11	1.4e-11	10.8539	0.0639175	chloroplast thylakoid
GO:0009579	thylakoid	585	34	8.74	1.9e-11	1.9e-11	10.7212	0.0581197	thylakoid
GO:0042170	plastid membrane	654	36	9.78	2.2e-11	2.2e-11	10.6576	0.0550459	plastid membrane
GO:0031976	plastid thylakoid	504	31	7.53	3.8e-11	3.8e-11	10.4202	0.0615079	plastid thylakoid
GO:0034357	photosynthetic membrane	445	29	6.65	4.2e-11	4.2e-11	10.3768	0.0651685	photosynthetic membrane
GO:0009535	chloroplast thylakoid membrane	358	24	5.35	1.2e-09	1.2e-09	8.92082	0.0670391	chloroplast thylakoid membrane
GO:0055035	plastid thylakoid membrane	370	24	5.53	2.3e-09	2.3e-09	8.63827	0.0648649	plastid thylakoid membrane
GO:0009536	plastid	3431	94	51.29	2.9e-09	2.9e-09	8.5376	0.0273973	plastid
GO:0009507	chloroplast	2407	73	35.98	4.3e-09	4.3e-09	8.36653	0.0303282	chloroplast
GO:0019867	outer membrane	402	24	6.01	1.1e-08	1.1e-08	7.95861	0.0597015	outer membrane
GO:0031968	organelle outer membrane	402	24	6.01	1.1e-08	1.1e-08	7.95861	0.0597015	organelle outer membrane
GO:0031090	organelle membrane	2375	71	35.5	1.3e-08	1.3e-08	7.88606	0.0298947	organelle membrane
GO:0009941	chloroplast envelope	624	30	9.33	2.4e-08	2.4e-08	7.61979	0.0480769	chloroplast envelope
GO:0009570	chloroplast stroma	749	31	11.2	3.9e-07	3.9e-07	6.40894	0.0413885	chloroplast stroma
GO:0031984	organelle subcompartment	1536	49	22.96	5.0e-07	5e-07	6.30103	0.031901	organelle subcompartment
GO:0009532	plastid stroma	781	31	11.67	9.6e-07	9.6e-07	6.01773	0.0396927	plastid stroma
GO:0098588	bounding membrane of organelle	883	31	13.2	1.1e-05	1.1e-05	4.95861	0.0351076	bounding membrane of organelle
GO:0043232	intracellular non-membrane-bounded organ...	2278	57	34.05	8.6e-05	8.6e-05	4.0655	0.0250219	intracellular non-membrane-bounded organ...
GO:0043228	non-membrane-bounded organelle	2280	57	34.08	8.8e-05	8.8e-05	4.05552	0.025	non-membrane-bounded organelle
GO:0005576	extracellular region	1087	33	16.25	0.0001	1e-04	4	0.0303588	extracellular region
GO:0031977	thylakoid lumen	37	4	0.55	0.0022	0.0022	2.65758	0.108108	thylakoid lumen
GO:0099503	secretory vesicle	122	6	1.82	0.0102	0.0102	1.9914	0.0491803	secretory vesicle
GO:0005618	cell wall	715	19	10.69	0.0119	0.0119	1.92445	0.0265734	cell wall
GO:0030312	external encapsulating structure	776	19	11.6	0.0253	0.0253	1.59688	0.0244845	external encapsulating structure
GO:0048046	apoplast	112	5	1.67	0.0266	0.0266	1.57512	0.0446429	apoplast
GO:0005768	endosome	117	5	1.75	0.0314	0.0314	1.50307	0.042735	endosome
GO:0005684	U2-type spliceosomal complex	19	2	0.28	0.0322	0.0322	1.49214	0.105263	U2-type spliceosomal complex
GO:0031410	cytoplasmic vesicle	604	15	9.03	0.0394	0.0394	1.4045	0.0248344	cytoplasmic vesicle
GO:0097708	intracellular vesicle	612	15	9.15	0.0433	0.0433	1.36351	0.0245098	intracellular vesicle
GO:0005737	cytoplasm	22250	343	332.59	0.096	0.096	1.01773	0.0154157	cytoplasm
GO:0000974	Prp19 complex	39	2	0.58	0.1152	0.1152	0.938548	0.0512821	Prp19 complex
GO:0015630	microtubule cytoskeleton	182	5	2.72	0.1381	0.1381	0.859806	0.0274725	microtubule cytoskeleton
GO:0000776	kinetochore	11	1	0.16	0.1527	0.1527	0.816161	0.0909091	kinetochore
GO:0012506	vesicle membrane	47	2	0.7	0.1558	0.1558	0.807433	0.0425532	vesicle membrane
GO:0031982	vesicle	815	16	12.18	0.1642	0.1642	0.784627	0.0196319	vesicle
GO:0005856	cytoskeleton	247	6	3.69	0.1665	0.1665	0.778586	0.0242915	cytoskeleton
GO:0000779	condensed chromosome, centromeric region	15	1	0.22	0.2023	0.2023	0.694004	0.0666667	condensed chromosome, centromeric region
GO:0009505	plant-type cell wall	215	5	3.21	0.2202	0.2202	0.657183	0.0232558	plant-type cell wall
GO:0005682	U5 snRNP	61	2	0.91	0.2316	0.2316	0.635261	0.0327869	U5 snRNP
GO:0005911	cell-cell junction	398	8	5.95	0.2469	0.2469	0.607479	0.0201005	cell-cell junction
GO:0000775	chromosome, centromeric region	19	1	0.28	0.2489	0.2489	0.603975	0.0526316	chromosome, centromeric region
GO:0030863	cortical cytoskeleton	20	1	0.3	0.2602	0.2602	0.584693	0.05	cortical cytoskeleton
GO:0030981	cortical microtubule cytoskeleton	20	1	0.3	0.2602	0.2602	0.584693	0.05	cortical microtubule cytoskeleton
GO:0005685	U1 snRNP	21	1	0.31	0.2712	0.2712	0.56671	0.047619	U1 snRNP
GO:0005783	endoplasmic reticulum	1275	22	19.06	0.2742	0.2742	0.561933	0.0172549	endoplasmic reticulum
GO:0005681	spliceosomal complex	69	2	1.03	0.2759	0.2759	0.559248	0.0289855	spliceosomal complex
