# Supplementary material for: Both conventionally and organically fertilized tomatoes maintain fruit quality through uncontrolled green peach aphid infestation, with a transcriptional shift towards catabolism
Source: PLoS One. 2026 May 13;21(5):e0339753. doi: 10.1371/journal.pone.0339753 (PMC13170962; doi:10.1371/journal.pone.0339753)
Supplement: S7 Table — (XLSX) [file pone.0339753.s007.xlsx]

## Sheet: TableS7
GO.ID	Term	Annotated	Significant	Expected	classicFisher	classicFisher_clean	logP	RichFactor	ShortTerm
GO:0016043	cellular component organization	5890	179	124.32	5.2e-08	5.2e-08	7.284	0.0303905	cellular component organization
GO:0071840	cellular component organization or bioge...	7222	209	152.43	1.1e-07	1.1e-07	6.95861	0.0289394	cellular component organization or bioge...
GO:0007275	multicellular organism development	6065	179	128.01	4.2e-07	4.2e-07	6.37675	0.0295136	multicellular organism development
GO:1901565	organonitrogen compound catabolic proces...	452	28	9.54	4.7e-07	4.7e-07	6.3279	0.0619469	organonitrogen compound catabolic proces...
GO:0051179	localization	3899	125	82.29	7.9e-07	7.9e-07	6.10237	0.0320595	localization
GO:0030163	protein catabolic process	328	22	6.92	2.2e-06	2.2e-06	5.65758	0.0670732	protein catabolic process
GO:0009628	response to abiotic stimulus	3022	100	63.78	3.4e-06	3.4e-06	5.46852	0.0330907	response to abiotic stimulus
GO:0009057	macromolecule catabolic process	505	28	10.66	4.1e-06	4.1e-06	5.38722	0.0554455	macromolecule catabolic process
GO:0044248	cellular catabolic process	729	35	15.39	6.6e-06	6.6e-06	5.18046	0.048011	cellular catabolic process
GO:0009056	catabolic process	1132	46	23.89	1.9e-05	1.9e-05	4.72125	0.040636	catabolic process
GO:0051234	establishment of localization	3351	105	70.73	2.0e-05	2e-05	4.69897	0.0313339	establishment of localization
GO:0051603	proteolysis involved in protein cataboli...	273	18	5.76	2.3e-05	2.3e-05	4.63827	0.0659341	proteolysis involved in protein cataboli...
GO:1901575	organic substance catabolic process	938	39	19.8	5.2e-05	5.2e-05	4.284	0.0415778	organic substance catabolic process
GO:0006810	transport	3112	97	65.68	5.4e-05	5.4e-05	4.26761	0.0311697	transport
GO:0006996	organelle organization	3770	113	79.57	6.2e-05	6.2e-05	4.20761	0.0299735	organelle organization
GO:0051716	cellular response to stimulus	4026	118	84.97	0.00011	0.00011	3.95861	0.0293095	cellular response to stimulus
GO:0048731	system development	3095	94	65.32	0.00018	0.00018	3.74473	0.0303716	system development
GO:0006396	RNA processing	932	37	19.67	0.0002	2e-04	3.69897	0.0396996	RNA processing
GO:0071702	organic substance transport	1209	44	25.52	0.00035	0.00035	3.45593	0.0363937	organic substance transport
GO:0051641	cellular localization	968	37	20.43	0.00041	0.00041	3.38722	0.0382231	cellular localization
GO:0043632	modification-dependent macromolecule cat...	258	15	5.45	0.00042	0.00042	3.37675	0.0581395	modification-dependent macromolecule cat...
GO:1901605	alpha-amino acid metabolic process	132	10	2.79	0.00051	0.00051	3.29243	0.0757576	alpha-amino acid metabolic process
GO:0070647	protein modification by small protein co...	755	30	15.94	0.00078	0.00078	3.10791	0.0397351	protein modification by small protein co...
GO:0043687	post-translational protein modification	756	30	15.96	0.00079	0.00079	3.10237	0.0396825	post-translational protein modification
GO:0033036	macromolecule localization	655	27	13.82	0.00082	0.00082	3.08619	0.0412214	macromolecule localization
GO:0071705	nitrogen compound transport	726	29	15.32	0.00087	0.00087	3.06048	0.0399449	nitrogen compound transport
GO:0048856	anatomical structure development	10417	255	219.86	0.00145	0.00145	2.83863	0.0244792	anatomical structure development
GO:0032501	multicellular organismal process	10113	248	213.45	0.00162	0.00162	2.79048	0.0245229	multicellular organismal process
GO:0006457	protein folding	26	4	0.55	0.00203	0.00203	2.6925	0.153846	protein folding
GO:0006508	proteolysis	734	28	15.49	0.00208	0.00208	2.68194	0.0381471	proteolysis
GO:0032502	developmental process	11504	277	242.81	0.00212	0.00212	2.67366	0.0240786	developmental process
GO:0009408	response to heat	13	3	0.27	0.00228	0.00228	2.64207	0.230769	response to heat
GO:0006511	ubiquitin-dependent protein catabolic pr...	246	13	5.19	0.00234	0.00234	2.63078	0.0528455	ubiquitin-dependent protein catabolic pr...
GO:0019941	modification-dependent protein catabolic...	246	13	5.19	0.00234	0.00234	2.63078	0.0528455	modification-dependent protein catabolic...
GO:0051604	protein maturation	28	4	0.59	0.00269	0.00269	2.57025	0.142857	protein maturation
GO:0065008	regulation of biological quality	280	14	5.91	0.00269	0.00269	2.57025	0.05	regulation of biological quality
GO:0015031	protein transport	250	13	5.28	0.00269	0.00269	2.57025	0.052	protein transport
GO:0048519	negative regulation of biological proces...	2182	65	46.05	0.0031	0.0031	2.50864	0.0297892	negative regulation of biological proces...
GO:0048583	regulation of response to stimulus	348	16	7.34	0.0032	0.0032	2.49485	0.045977	regulation of response to stimulus
GO:0019752	carboxylic acid metabolic process	872	31	18.4	0.00357	0.00357	2.44733	0.0355505	carboxylic acid metabolic process
GO:0036211	protein modification process	2566	74	54.16	0.00367	0.00367	2.43533	0.0288387	protein modification process
GO:0007165	signal transduction	730	27	15.41	0.00376	0.00376	2.42481	0.0369863	signal transduction
GO:0009266	response to temperature stimulus	32	4	0.68	0.00442	0.00442	2.35458	0.125	response to temperature stimulus
GO:0045184	establishment of protein localization	300	14	6.33	0.00495	0.00495	2.30539	0.0466667	establishment of protein localization
GO:0055085	transmembrane transport	1545	48	32.61	0.00498	0.00498	2.30277	0.031068	transmembrane transport
GO:0009892	negative regulation of metabolic process	499	20	10.53	0.00505	0.00505	2.29671	0.0400802	negative regulation of metabolic process
GO:0046907	intracellular transport	576	22	12.16	0.00588	0.00588	2.23062	0.0381944	intracellular transport
GO:0023052	signaling	840	29	17.73	0.00702	0.00702	2.15366	0.0345238	signaling
GO:0010608	post-transcriptional regulation of gene ...	161	9	3.4	0.00737	0.00737	2.13253	0.0559006	post-transcriptional regulation of gene ...
GO:0006520	amino acid metabolic process	223	11	4.71	0.00811	0.00811	2.09098	0.0493274	amino acid metabolic process
