# Supplementary material for: Both conventionally and organically fertilized tomatoes maintain fruit quality through uncontrolled green peach aphid infestation, with a transcriptional shift towards catabolism
Source: PLoS One. 2026 May 13;21(5):e0339753. doi: 10.1371/journal.pone.0339753 (PMC13170962; doi:10.1371/journal.pone.0339753)
Supplement: S8 Table — (XLSX) [file pone.0339753.s008.xlsx]

## Sheet: TableS8
	P-value
Variable	Fertilizer	Aphid	Fert*Aphid
Yield - ripe fruit	0.2724	0.71	0.2235
Yield - green fruit	0.0202	0.2585	0.1495
Yield - all fruit	0.0027	0.1742	0.4825
Average fruit weight	0.0006	0.192	0.9931
Root Mass Fraction (root dw /total dw)	0.1003	0.7777	0.4156
Vine FW	0.0518	0.7682	0.4527
Root FW	0.7481	0.5882	0.3989
Leaf Phenolics Conc. (leaf)	0.1849	0.1274	0.5621
Leaf Carbon	<.0001	0.6202	0.6202
Leaf Nitrogen	0.0003	0.4253	0.9068
Leaf Calcium	0.0014	0.1121	0.1121
Leaf Potassium	0.082	0.3895	0.5833
Leaf Magnesium	0.0184	0.2182	0.1949
Leaf Sodium	0.828	0.9936	0.5413
Leaf Phosphorous	0.0259	0.6891	1
Leaf Sulphur	<.0001	0.4229	0.2854
Fruit Ln(Â°Brix)	0.0004	0.6	0.2988
Phenolics Conc. Corrected for AsA (fruit)	0.0002	0.0089	0.5908
Ln Hydrophilic TEAC	0.0002	0.4051	0.0426
Lypophilic TEAC	0.0048	0.7297	0.188
Lycopene	0.0017	0.0997	0.492
Reduced ascorbic acid	0.0008	0.9493	0.3844
